# Supplementary material for: Bioactivity and Thermal Stability of Collagen–Chitosan Containing Lemongrass Essential Oil for Potential Medical Applications
Source: Polymers (Basel). 2022 Sep 17;14(18):3884. doi: 10.3390/polym14183884 (PMC9503703; doi:10.3390/polym14183884)
Supplement: Supplementary file 1 [file polymers-14-03884-s001.zip]

Archive with 1 entries (1 files):
- polymers-1919274-supplementary.pdf
